# Supplementary material for: Developing a semantically rich ontology for the biobank-administration domain
Source: J Biomed Semantics. 2013 Oct 8;4:23. doi: 10.1186/2041-1480-4-23 (PMC4021870; doi:10.1186/2041-1480-4-23)
Supplement: Additional file 1 — OMIABIS Competency Test. [file 2041-1480-4-23-S1.zip]

Archive with 1 entries (1 files):
- 6421215898822575_add1.owl
