# Supplementary material for: Developing a semantically rich ontology for the biobank-administration domain
Source: J Biomed Semantics. 2013 Oct 8;4:23. doi: 10.1186/2041-1480-4-23 (PMC4021870; doi:10.1186/2041-1480-4-23)
Supplement: Additional file 1 — OMIABIS Competency Test. [file 2041-1480-4-23-S1.zip › 6421215898822575_add1.owl]

<?xml version="1.0"?>


<!DOCTYPE rdf:RDF [
    <!ENTITY owl "http://www.w3.org/2002/07/owl#" >
    <!ENTITY obo "http://purl.obolibrary.org/obo/" >
    <!ENTITY xsd "http://www.w3.org/2001/XMLSchema#" >
    <!ENTITY ro "http://www.obofoundry.org/ro/ro.owl#" >
    <!ENTITY rdfs "http://www.w3.org/2000/01/rdf-schema#" >
    <!ENTITY rdf "http://www.w3.org/1999/02/22-rdf-syntax-ns#" >
    <!ENTITY omiabis "http://purl.obolibrary.org/obo/omiabis.owl/" >
    <!ENTITY CompetencyTest "http://code.google.com/p/omiabis-dev/source/browse/branches/CompetencyTest.owl/" >
]>


<rdf:RDF xmlns="http://code.google.com/p/omiabis-dev/source/browse/branches/CompetencyTest.owl#"
     xml:base="http://code.google.com/p/omiabis-dev/source/browse/branches/CompetencyTest.owl"
     xmlns:obo="http://purl.obolibrary.org/obo/"
     xmlns:rdfs="http://www.w3.org/2000/01/rdf-schema#"
     xmlns:ro="http://www.obofoundry.org/ro/ro.owl#"
     xmlns:omiabis="&obo;omiabis.owl/"
     xmlns:CompetencyTest="http://code.google.com/p/omiabis-dev/source/browse/branches/CompetencyTest.owl/"
     xmlns:owl="http://www.w3.org/2002/07/owl#"
     xmlns:xsd="http://www.w3.org/2001/XMLSchema#"
     xmlns:rdf="http://www.w3.org/1999/02/22-rdf-syntax-ns#">
    <owl:Ontology rdf:about="http://code.google.com/p/omiabis-dev/source/browse/branches/CompetencyTest.owl">
        <owl:imports rdf:resource="&obo;omiabis.owl"/>
    </owl:Ontology>
    


    <!-- 
    ///////////////////////////////////////////////////////////////////////////////////////
    //
    // Annotation properties
    //
    ///////////////////////////////////////////////////////////////////////////////////////
     -->

    


    <!-- 
    ///////////////////////////////////////////////////////////////////////////////////////
    //
    // Datatypes
    //
    ///////////////////////////////////////////////////////////////////////////////////////
     -->

    


    <!-- 
    ///////////////////////////////////////////////////////////////////////////////////////
    //
    // Individuals
    //
    ///////////////////////////////////////////////////////////////////////////////////////
     -->

    


    <!-- http://code.google.com/p/omiabis-dev/source/browse/branches/CompetencyTest.owl/OMIABIS_0000000 -->

    <owl:NamedIndividual rdf:about="&CompetencyTest;OMIABIS_0000000">
        <rdf:type rdf:resource="&obo;omiabis.owl/OMIABIS_0000000"/>
        <rdfs:label xml:lang="en">UU Biobank 4</rdfs:label>
        <ro:has_part rdf:resource="&CompetencyTest;OMIABIS_0000006"/>
        <ro:has_part rdf:resource="&CompetencyTest;OMIABIS_0000012"/>
        <ro:has_part rdf:resource="&CompetencyTest;OMIABIS_0000016"/>
        <ro:has_part rdf:resource="&CompetencyTest;OMIABIS_0000020"/>
        <omiabis:OMIABIS_0000048 rdf:resource="&CompetencyTest;OMIABIS_0000077"/>
    </owl:NamedIndividual>
    


    <!-- http://code.google.com/p/omiabis-dev/source/browse/branches/CompetencyTest.owl/OMIABIS_0000001 -->

    <owl:NamedIndividual rdf:about="&CompetencyTest;OMIABIS_0000001">
        <rdf:type rdf:resource="&obo;omiabis.owl/OMIABIS_0000000"/>
        <rdfs:label xml:lang="en">UU Biobank 3</rdfs:label>
        <ro:has_part rdf:resource="&CompetencyTest;OMIABIS_0000005"/>
        <ro:has_part rdf:resource="&CompetencyTest;OMIABIS_0000013"/>
        <ro:has_part rdf:resource="&CompetencyTest;OMIABIS_0000017"/>
        <ro:has_part rdf:resource="&CompetencyTest;OMIABIS_0000021"/>
        <omiabis:OMIABIS_0000048 rdf:resource="&CompetencyTest;OMIABIS_0000077"/>
    </owl:NamedIndividual>
    


    <!-- http://code.google.com/p/omiabis-dev/source/browse/branches/CompetencyTest.owl/OMIABIS_0000002 -->

    <owl:NamedIndividual rdf:about="&CompetencyTest;OMIABIS_0000002">
        <rdf:type rdf:resource="&obo;omiabis.owl/OMIABIS_0000000"/>
        <rdfs:label xml:lang="en">UU Biobank 5</rdfs:label>
        <ro:has_part rdf:resource="&CompetencyTest;OMIABIS_0000007"/>
        <ro:has_part rdf:resource="&CompetencyTest;OMIABIS_0000014"/>
        <ro:has_part rdf:resource="&CompetencyTest;OMIABIS_0000018"/>
        <ro:has_part rdf:resource="&CompetencyTest;OMIABIS_0000022"/>
        <omiabis:OMIABIS_0000048 rdf:resource="&CompetencyTest;OMIABIS_0000077"/>
    </owl:NamedIndividual>
    


    <!-- http://code.google.com/p/omiabis-dev/source/browse/branches/CompetencyTest.owl/OMIABIS_0000003 -->

    <owl:NamedIndividual rdf:about="&CompetencyTest;OMIABIS_0000003">
        <rdf:type rdf:resource="&obo;omiabis.owl/OMIABIS_0000000"/>
        <rdfs:label xml:lang="en">Granny Weatherwaxes Biobank</rdfs:label>
        <ro:has_part rdf:resource="&CompetencyTest;OMIABIS_0000008"/>
        <ro:has_part rdf:resource="&CompetencyTest;OMIABIS_0000011"/>
        <ro:has_part rdf:resource="&CompetencyTest;OMIABIS_0000015"/>
        <ro:has_part rdf:resource="&CompetencyTest;OMIABIS_0000019"/>
        <omiabis:OMIABIS_0000048 rdf:resource="&CompetencyTest;OMIABIS_0000086"/>
    </owl:NamedIndividual>
    


    <!-- http://code.google.com/p/omiabis-dev/source/browse/branches/CompetencyTest.owl/OMIABIS_0000004 -->

    <owl:NamedIndividual rdf:about="&CompetencyTest;OMIABIS_0000004">
        <rdf:type rdf:resource="&obo;omiabis.owl/OMIABIS_0000000"/>
        <rdfs:label xml:lang="en">Nanny Ogg&#39;s Biobank</rdfs:label>
        <ro:has_part rdf:resource="&CompetencyTest;OMIABIS_0000009"/>
        <ro:has_part rdf:resource="&CompetencyTest;OMIABIS_0000024"/>
        <ro:has_part rdf:resource="&CompetencyTest;OMIABIS_0000025"/>
        <omiabis:OMIABIS_0000048 rdf:resource="&CompetencyTest;OMIABIS_0000026"/>
    </owl:NamedIndividual>
    


    <!-- http://code.google.com/p/omiabis-dev/source/browse/branches/CompetencyTest.owl/OMIABIS_0000005 -->

    <owl:NamedIndividual rdf:about="&CompetencyTest;OMIABIS_0000005">
        <rdf:type rdf:resource="&obo;OBI_0000922"/>
        <rdfs:label xml:lang="en">specimen7</rdfs:label>
    </owl:NamedIndividual>
    


    <!-- http://code.google.com/p/omiabis-dev/source/browse/branches/CompetencyTest.owl/OMIABIS_0000006 -->

    <owl:NamedIndividual rdf:about="&CompetencyTest;OMIABIS_0000006">
        <rdf:type rdf:resource="&obo;OBI_0000922"/>
        <rdfs:label xml:lang="en">specimen8</rdfs:label>
    </owl:NamedIndividual>
    


    <!-- http://code.google.com/p/omiabis-dev/source/browse/branches/CompetencyTest.owl/OMIABIS_0000007 -->

    <owl:NamedIndividual rdf:about="&CompetencyTest;OMIABIS_0000007">
        <rdf:type rdf:resource="&obo;OBI_0000922"/>
        <rdfs:label xml:lang="en">specimen9</rdfs:label>
    </owl:NamedIndividual>
    


    <!-- http://code.google.com/p/omiabis-dev/source/browse/branches/CompetencyTest.owl/OMIABIS_0000008 -->

    <owl:NamedIndividual rdf:about="&CompetencyTest;OMIABIS_0000008">
        <rdf:type rdf:resource="&obo;OBI_0000922"/>
        <rdfs:label xml:lang="en">specimen10</rdfs:label>
    </owl:NamedIndividual>
    


    <!-- http://code.google.com/p/omiabis-dev/source/browse/branches/CompetencyTest.owl/OMIABIS_0000009 -->

    <owl:NamedIndividual rdf:about="&CompetencyTest;OMIABIS_0000009">
        <rdf:type rdf:resource="&obo;OBI_0000922"/>
        <rdfs:label xml:lang="en">specimen11</rdfs:label>
    </owl:NamedIndividual>
    


    <!-- http://code.google.com/p/omiabis-dev/source/browse/branches/CompetencyTest.owl/OMIABIS_0000010 -->

    <owl:NamedIndividual rdf:about="&CompetencyTest;OMIABIS_0000010">
        <rdf:type rdf:resource="&obo;OBI_0100017"/>
        <rdfs:label xml:lang="en">specimen12</rdfs:label>
    </owl:NamedIndividual>
    


    <!-- http://code.google.com/p/omiabis-dev/source/browse/branches/CompetencyTest.owl/OMIABIS_0000011 -->

    <owl:NamedIndividual rdf:about="&CompetencyTest;OMIABIS_0000011">
        <rdf:type rdf:resource="&obo;OBI_0100016"/>
        <rdfs:label xml:lang="en">specimen13</rdfs:label>
    </owl:NamedIndividual>
    


    <!-- http://code.google.com/p/omiabis-dev/source/browse/branches/CompetencyTest.owl/OMIABIS_0000012 -->

    <owl:NamedIndividual rdf:about="&CompetencyTest;OMIABIS_0000012">
        <rdf:type rdf:resource="&obo;OBI_0100016"/>
        <rdfs:label xml:lang="en">specimen14</rdfs:label>
    </owl:NamedIndividual>
    


    <!-- http://code.google.com/p/omiabis-dev/source/browse/branches/CompetencyTest.owl/OMIABIS_0000013 -->

    <owl:NamedIndividual rdf:about="&CompetencyTest;OMIABIS_0000013">
        <rdf:type rdf:resource="&obo;OBI_0100016"/>
        <rdfs:label xml:lang="en">specimen15</rdfs:label>
    </owl:NamedIndividual>
    


    <!-- http://code.google.com/p/omiabis-dev/source/browse/branches/CompetencyTest.owl/OMIABIS_0000014 -->

    <owl:NamedIndividual rdf:about="&CompetencyTest;OMIABIS_0000014">
        <rdf:type rdf:resource="&obo;OBI_0100016"/>
        <rdfs:label xml:lang="en">specimen16</rdfs:label>
    </owl:NamedIndividual>
    


    <!-- http://code.google.com/p/omiabis-dev/source/browse/branches/CompetencyTest.owl/OMIABIS_0000015 -->

    <owl:NamedIndividual rdf:about="&CompetencyTest;OMIABIS_0000015">
        <rdf:type rdf:resource="&obo;OBI_0100017"/>
        <rdfs:label xml:lang="en">specimen17</rdfs:label>
    </owl:NamedIndividual>
    


    <!-- http://code.google.com/p/omiabis-dev/source/browse/branches/CompetencyTest.owl/OMIABIS_0000016 -->

    <owl:NamedIndividual rdf:about="&CompetencyTest;OMIABIS_0000016">
        <rdf:type rdf:resource="&obo;OBI_0100017"/>
        <rdfs:label xml:lang="en">specimen18</rdfs:label>
    </owl:NamedIndividual>
    


    <!-- http://code.google.com/p/omiabis-dev/source/browse/branches/CompetencyTest.owl/OMIABIS_0000017 -->

    <owl:NamedIndividual rdf:about="&CompetencyTest;OMIABIS_0000017">
        <rdf:type rdf:resource="&obo;OBI_0100017"/>
        <rdfs:label xml:lang="en">specimen19</rdfs:label>
    </owl:NamedIndividual>
    


    <!-- http://code.google.com/p/omiabis-dev/source/browse/branches/CompetencyTest.owl/OMIABIS_0000018 -->

    <owl:NamedIndividual rdf:about="&CompetencyTest;OMIABIS_0000018">
        <rdf:type rdf:resource="&obo;OBI_0100017"/>
        <rdfs:label xml:lang="en">specimen20</rdfs:label>
    </owl:NamedIndividual>
    


    <!-- http://code.google.com/p/omiabis-dev/source/browse/branches/CompetencyTest.owl/OMIABIS_0000019 -->

    <owl:NamedIndividual rdf:about="&CompetencyTest;OMIABIS_0000019">
        <rdf:type rdf:resource="&obo;OBI_0000655"/>
        <rdfs:label xml:lang="en">specimen21</rdfs:label>
    </owl:NamedIndividual>
    


    <!-- http://code.google.com/p/omiabis-dev/source/browse/branches/CompetencyTest.owl/OMIABIS_0000020 -->

    <owl:NamedIndividual rdf:about="&CompetencyTest;OMIABIS_0000020">
        <rdf:type rdf:resource="&obo;OBI_0000655"/>
        <rdfs:label xml:lang="en">specimen22</rdfs:label>
    </owl:NamedIndividual>
    


    <!-- http://code.google.com/p/omiabis-dev/source/browse/branches/CompetencyTest.owl/OMIABIS_0000021 -->

    <owl:NamedIndividual rdf:about="&CompetencyTest;OMIABIS_0000021">
        <rdf:type rdf:resource="&obo;OBI_0000655"/>
        <rdfs:label xml:lang="en">specimen23</rdfs:label>
    </owl:NamedIndividual>
    


    <!-- http://code.google.com/p/omiabis-dev/source/browse/branches/CompetencyTest.owl/OMIABIS_0000022 -->

    <owl:NamedIndividual rdf:about="&CompetencyTest;OMIABIS_0000022">
        <rdf:type rdf:resource="&obo;OBI_0000655"/>
        <rdfs:label xml:lang="en">specimen24</rdfs:label>
    </owl:NamedIndividual>
    


    <!-- http://code.google.com/p/omiabis-dev/source/browse/branches/CompetencyTest.owl/OMIABIS_0000023 -->

    <owl:NamedIndividual rdf:about="&CompetencyTest;OMIABIS_0000023">
        <rdf:type rdf:resource="&obo;omiabis.owl/OMIABIS_0000000"/>
        <rdfs:label xml:lang="en">UU Biobank 6</rdfs:label>
        <omiabis:OMIABIS_0000048 rdf:resource="&CompetencyTest;OMIABIS_0000077"/>
    </owl:NamedIndividual>
    


    <!-- http://code.google.com/p/omiabis-dev/source/browse/branches/CompetencyTest.owl/OMIABIS_0000024 -->

    <owl:NamedIndividual rdf:about="&CompetencyTest;OMIABIS_0000024">
        <rdf:type rdf:resource="&obo;OBI_0100016"/>
        <rdfs:label xml:lang="en">specimen25</rdfs:label>
    </owl:NamedIndividual>
    


    <!-- http://code.google.com/p/omiabis-dev/source/browse/branches/CompetencyTest.owl/OMIABIS_0000025 -->

    <owl:NamedIndividual rdf:about="&CompetencyTest;OMIABIS_0000025">
        <rdf:type rdf:resource="&obo;OBI_0100017"/>
        <rdfs:label xml:lang="en">specimen26</rdfs:label>
    </owl:NamedIndividual>
    


    <!-- http://code.google.com/p/omiabis-dev/source/browse/branches/CompetencyTest.owl/OMIABIS_0000026 -->

    <owl:NamedIndividual rdf:about="&CompetencyTest;OMIABIS_0000026">
        <rdf:type rdf:resource="&obo;omiabis.owl/OMIABIS_0000013"/>
        <rdfs:label xml:lang="en">Gytha Ogg</rdfs:label>
    </owl:NamedIndividual>
    


    <!-- http://code.google.com/p/omiabis-dev/source/browse/branches/CompetencyTest.owl/OMIABIS_0000027 -->

    <owl:NamedIndividual rdf:about="&CompetencyTest;OMIABIS_0000027">
        <rdf:type rdf:resource="&obo;omiabis.owl/OMIABIS_0000017"/>
        <rdfs:label xml:lang="en">Department of Recent Runes</rdfs:label>
    </owl:NamedIndividual>
    


    <!-- http://code.google.com/p/omiabis-dev/source/browse/branches/CompetencyTest.owl/OMIABIS_0000028 -->

    <owl:NamedIndividual rdf:about="&CompetencyTest;OMIABIS_0000028">
        <rdf:type rdf:resource="&obo;omiabis.owl/OMIABIS_0000017"/>
        <rdfs:label xml:lang="en">Department of Illiberal Studies</rdfs:label>
    </owl:NamedIndividual>
    


    <!-- http://code.google.com/p/omiabis-dev/source/browse/branches/CompetencyTest.owl/OMIABIS_0000029 -->

    <owl:NamedIndividual rdf:about="&CompetencyTest;OMIABIS_0000029">
        <rdf:type rdf:resource="&obo;omiabis.owl/OMIABIS_0000017"/>
        <rdfs:label xml:lang="en">Department of Morbid Bibliomancy</rdfs:label>
    </owl:NamedIndividual>
    


    <!-- http://code.google.com/p/omiabis-dev/source/browse/branches/CompetencyTest.owl/OMIABIS_0000030 -->

    <owl:NamedIndividual rdf:about="&CompetencyTest;OMIABIS_0000030">
        <rdf:type rdf:resource="&obo;omiabis.owl/OMIABIS_0000017"/>
        <rdfs:label xml:lang="en">Department of Creative Uncertainty</rdfs:label>
    </owl:NamedIndividual>
    


    <!-- http://code.google.com/p/omiabis-dev/source/browse/branches/CompetencyTest.owl/OMIABIS_0000031 -->

    <owl:NamedIndividual rdf:about="&CompetencyTest;OMIABIS_0000031">
        <rdf:type rdf:resource="&obo;omiabis.owl/OMIABIS_0000013"/>
        <rdfs:label xml:lang="en">Dr. Schrodinger</rdfs:label>
        <obo:OBI_0000846 rdf:resource="&CompetencyTest;OMIABIS_0000030"/>
        <obo:OBI_0000846 rdf:resource="&CompetencyTest;OMIABIS_0000077"/>
    </owl:NamedIndividual>
    


    <!-- http://code.google.com/p/omiabis-dev/source/browse/branches/CompetencyTest.owl/OMIABIS_0000032 -->

    <owl:NamedIndividual rdf:about="&CompetencyTest;OMIABIS_0000032">
        <rdf:type rdf:resource="&obo;omiabis.owl/OMIABIS_0000013"/>
        <rdfs:label xml:lang="en">Dr. Volg</rdfs:label>
        <obo:OBI_0000846 rdf:resource="&CompetencyTest;OMIABIS_0000028"/>
        <obo:OBI_0000846 rdf:resource="&CompetencyTest;OMIABIS_0000077"/>
    </owl:NamedIndividual>
    


    <!-- http://code.google.com/p/omiabis-dev/source/browse/branches/CompetencyTest.owl/OMIABIS_0000033 -->

    <owl:NamedIndividual rdf:about="&CompetencyTest;OMIABIS_0000033">
        <rdf:type rdf:resource="&obo;omiabis.owl/OMIABIS_0000013"/>
        <rdfs:label xml:lang="en">Prof. Goitre</rdfs:label>
        <obo:OBI_0000846 rdf:resource="&CompetencyTest;OMIABIS_0000029"/>
        <obo:OBI_0000846 rdf:resource="&CompetencyTest;OMIABIS_0000077"/>
    </owl:NamedIndividual>
    


    <!-- http://code.google.com/p/omiabis-dev/source/browse/branches/CompetencyTest.owl/OMIABIS_0000034 -->

    <owl:NamedIndividual rdf:about="&CompetencyTest;OMIABIS_0000034">
        <rdf:type rdf:resource="&obo;omiabis.owl/OMIABIS_0000013"/>
        <rdfs:label xml:lang="en">Runes</rdfs:label>
        <obo:OBI_0000846 rdf:resource="&CompetencyTest;OMIABIS_0000027"/>
        <obo:OBI_0000846 rdf:resource="&CompetencyTest;OMIABIS_0000077"/>
    </owl:NamedIndividual>
    


    <!-- http://code.google.com/p/omiabis-dev/source/browse/branches/CompetencyTest.owl/OMIABIS_0000035 -->

    <owl:NamedIndividual rdf:about="&CompetencyTest;OMIABIS_0000035">
        <rdf:type rdf:resource="&obo;omiabis.owl/OMIABIS_0000017"/>
        <rdfs:label xml:lang="en">Department of Cruel and Unusual Geography</rdfs:label>
    </owl:NamedIndividual>
    


    <!-- http://code.google.com/p/omiabis-dev/source/browse/branches/CompetencyTest.owl/OMIABIS_0000036 -->

    <owl:NamedIndividual rdf:about="&CompetencyTest;OMIABIS_0000036">
        <rdf:type rdf:resource="&obo;IAO_0000429"/>
        <rdfs:label xml:lang="en">Schrodinger&#39;s email</rdfs:label>
        <omiabis:OMIABIS_0000042 rdf:resource="&CompetencyTest;OMIABIS_0000031"/>
    </owl:NamedIndividual>
    


    <!-- http://code.google.com/p/omiabis-dev/source/browse/branches/CompetencyTest.owl/OMIABIS_0000037 -->

    <owl:NamedIndividual rdf:about="&CompetencyTest;OMIABIS_0000037">
        <rdf:type rdf:resource="&obo;IAO_0000429"/>
        <rdfs:label xml:lang="en">Volg&#39;s email</rdfs:label>
        <omiabis:OMIABIS_0000042 rdf:resource="&CompetencyTest;OMIABIS_0000032"/>
    </owl:NamedIndividual>
    


    <!-- http://code.google.com/p/omiabis-dev/source/browse/branches/CompetencyTest.owl/OMIABIS_0000038 -->

    <owl:NamedIndividual rdf:about="&CompetencyTest;OMIABIS_0000038">
        <rdf:type rdf:resource="&obo;IAO_0000429"/>
        <rdfs:label xml:lang="en">Runes&#39; email</rdfs:label>
        <omiabis:OMIABIS_0000042 rdf:resource="&CompetencyTest;OMIABIS_0000034"/>
    </owl:NamedIndividual>
    


    <!-- http://code.google.com/p/omiabis-dev/source/browse/branches/CompetencyTest.owl/OMIABIS_0000039 -->

    <owl:NamedIndividual rdf:about="&CompetencyTest;OMIABIS_0000039">
        <rdf:type rdf:resource="&obo;IAO_0000429"/>
        <rdfs:label xml:lang="en">Goitre&#39;s email</rdfs:label>
        <omiabis:OMIABIS_0000042 rdf:resource="&CompetencyTest;OMIABIS_0000033"/>
    </owl:NamedIndividual>
    


    <!-- http://code.google.com/p/omiabis-dev/source/browse/branches/CompetencyTest.owl/OMIABIS_0000075 -->

    <owl:NamedIndividual rdf:about="&CompetencyTest;OMIABIS_0000075">
        <rdf:type rdf:resource="&obo;omiabis.owl/OMIABIS_0000000"/>
        <rdfs:label xml:lang="en">UU Biobank 1</rdfs:label>
        <ro:has_part rdf:resource="&CompetencyTest;OMIABIS_0000010"/>
        <omiabis:OMIABIS_0000048 rdf:resource="&CompetencyTest;OMIABIS_0000077"/>
        <ro:has_part rdf:resource="&CompetencyTest;OMIABIS_0000078"/>
        <ro:has_part rdf:resource="&CompetencyTest;OMIABIS_0000080"/>
        <ro:has_part rdf:resource="&CompetencyTest;OMIABIS_0000092"/>
    </owl:NamedIndividual>
    


    <!-- http://code.google.com/p/omiabis-dev/source/browse/branches/CompetencyTest.owl/OMIABIS_0000076 -->

    <owl:NamedIndividual rdf:about="&CompetencyTest;OMIABIS_0000076">
        <rdf:type rdf:resource="&obo;omiabis.owl/OMIABIS_0000000"/>
        <rdfs:label xml:lang="en">UU Biobank 2</rdfs:label>
        <omiabis:OMIABIS_0000048 rdf:resource="&CompetencyTest;OMIABIS_0000077"/>
        <ro:has_part rdf:resource="&CompetencyTest;OMIABIS_0000079"/>
        <ro:has_part rdf:resource="&CompetencyTest;OMIABIS_0000081"/>
    </owl:NamedIndividual>
    


    <!-- http://code.google.com/p/omiabis-dev/source/browse/branches/CompetencyTest.owl/OMIABIS_0000077 -->

    <owl:NamedIndividual rdf:about="&CompetencyTest;OMIABIS_0000077">
        <rdf:type rdf:resource="&obo;omiabis.owl/OMIABIS_0000010"/>
        <rdfs:label xml:lang="en">Unseen University</rdfs:label>
        <omiabis:OMIABIS_0000008 rdf:resource="&CompetencyTest;OMIABIS_0000075"/>
        <omiabis:OMIABIS_0000008 rdf:resource="&CompetencyTest;OMIABIS_0000076"/>
    </owl:NamedIndividual>
    


    <!-- http://code.google.com/p/omiabis-dev/source/browse/branches/CompetencyTest.owl/OMIABIS_0000078 -->

    <owl:NamedIndividual rdf:about="&CompetencyTest;OMIABIS_0000078">
        <rdf:type rdf:resource="&obo;OBI_0000655"/>
        <rdfs:label xml:lang="en">specimen1</rdfs:label>
        <obo:BFO_0000050 rdf:resource="&CompetencyTest;OMIABIS_0000075"/>
    </owl:NamedIndividual>
    


    <!-- http://code.google.com/p/omiabis-dev/source/browse/branches/CompetencyTest.owl/OMIABIS_0000079 -->

    <owl:NamedIndividual rdf:about="&CompetencyTest;OMIABIS_0000079">
        <rdf:type rdf:resource="&obo;OBI_0000655"/>
        <rdfs:label xml:lang="en">specimen2</rdfs:label>
        <obo:BFO_0000050 rdf:resource="&CompetencyTest;OMIABIS_0000076"/>
    </owl:NamedIndividual>
    


    <!-- http://code.google.com/p/omiabis-dev/source/browse/branches/CompetencyTest.owl/OMIABIS_0000080 -->

    <owl:NamedIndividual rdf:about="&CompetencyTest;OMIABIS_0000080">
        <rdf:type rdf:resource="&obo;OBI_0100016"/>
        <rdfs:label xml:lang="en">specimen3</rdfs:label>
    </owl:NamedIndividual>
    


    <!-- http://code.google.com/p/omiabis-dev/source/browse/branches/CompetencyTest.owl/OMIABIS_0000081 -->

    <owl:NamedIndividual rdf:about="&CompetencyTest;OMIABIS_0000081">
        <rdf:type rdf:resource="&obo;OBI_0100016"/>
        <rdfs:label xml:lang="en">specimen4</rdfs:label>
    </owl:NamedIndividual>
    


    <!-- http://code.google.com/p/omiabis-dev/source/browse/branches/CompetencyTest.owl/OMIABIS_0000082 -->

    <owl:NamedIndividual rdf:about="&CompetencyTest;OMIABIS_0000082">
        <rdfs:label xml:lang="en">specimen5</rdfs:label>
    </owl:NamedIndividual>
    


    <!-- http://code.google.com/p/omiabis-dev/source/browse/branches/CompetencyTest.owl/OMIABIS_0000083 -->

    <owl:NamedIndividual rdf:about="&CompetencyTest;OMIABIS_0000083">
        <rdf:type rdf:resource="&obo;OBI_0000922"/>
        <rdf:type rdf:resource="&obo;OBI_0100016"/>
        <rdfs:label xml:lang="en">specimen5</rdfs:label>
    </owl:NamedIndividual>
    


    <!-- http://code.google.com/p/omiabis-dev/source/browse/branches/CompetencyTest.owl/OMIABIS_0000084 -->

    <owl:NamedIndividual rdf:about="&CompetencyTest;OMIABIS_0000084">
        <rdf:type rdf:resource="&obo;omiabis.owl/OMIABIS_0000013"/>
        <rdfs:label xml:lang="en">Mustrum Ridcully</rdfs:label>
        <obo:OBI_0000846 rdf:resource="&CompetencyTest;OMIABIS_0000077"/>
        <obo:OBI_0000846 rdf:resource="&CompetencyTest;OMIABIS_0000097"/>
    </owl:NamedIndividual>
    


    <!-- http://code.google.com/p/omiabis-dev/source/browse/branches/CompetencyTest.owl/OMIABIS_0000085 -->

    <owl:NamedIndividual rdf:about="&CompetencyTest;OMIABIS_0000085">
        <rdf:type rdf:resource="&obo;omiabis.owl/OMIABIS_0000013"/>
        <rdfs:label xml:lang="en">Ponder Stibbons</rdfs:label>
        <obo:OBI_0000846 rdf:resource="&CompetencyTest;OMIABIS_0000077"/>
    </owl:NamedIndividual>
    


    <!-- http://code.google.com/p/omiabis-dev/source/browse/branches/CompetencyTest.owl/OMIABIS_0000086 -->

    <owl:NamedIndividual rdf:about="&CompetencyTest;OMIABIS_0000086">
        <rdf:type rdf:resource="&obo;omiabis.owl/OMIABIS_0000013"/>
        <rdfs:label xml:lang="en">Esme Weatherwax</rdfs:label>
    </owl:NamedIndividual>
    


    <!-- http://code.google.com/p/omiabis-dev/source/browse/branches/CompetencyTest.owl/OMIABIS_0000087 -->

    <owl:NamedIndividual rdf:about="&CompetencyTest;OMIABIS_0000087">
        <rdf:type rdf:resource="&obo;omiabis.owl/OMIABIS_0000015"/>
        <rdfs:label xml:lang="en">Ridcully&#39;s email</rdfs:label>
        <omiabis:OMIABIS_0000042 rdf:resource="&CompetencyTest;OMIABIS_0000084"/>
    </owl:NamedIndividual>
    


    <!-- http://code.google.com/p/omiabis-dev/source/browse/branches/CompetencyTest.owl/OMIABIS_0000088 -->

    <owl:NamedIndividual rdf:about="&CompetencyTest;OMIABIS_0000088">
        <rdf:type rdf:resource="&obo;omiabis.owl/OMIABIS_0000015"/>
        <rdfs:label xml:lang="en">Stibbons&#39; email</rdfs:label>
        <omiabis:OMIABIS_0000042 rdf:resource="&CompetencyTest;OMIABIS_0000085"/>
    </owl:NamedIndividual>
    


    <!-- http://code.google.com/p/omiabis-dev/source/browse/branches/CompetencyTest.owl/OMIABIS_0000089 -->

    <owl:NamedIndividual rdf:about="&CompetencyTest;OMIABIS_0000089">
        <rdf:type rdf:resource="&obo;omiabis.owl/OMIABIS_0000015"/>
        <rdfs:label xml:lang="en">Weatherwaxes email</rdfs:label>
        <omiabis:OMIABIS_0000042 rdf:resource="&CompetencyTest;OMIABIS_0000086"/>
    </owl:NamedIndividual>
    


    <!-- http://code.google.com/p/omiabis-dev/source/browse/branches/CompetencyTest.owl/OMIABIS_0000090 -->

    <owl:NamedIndividual rdf:about="&CompetencyTest;OMIABIS_0000090">
        <rdf:type rdf:resource="&obo;NCBITaxon_9606"/>
        <rdfs:label xml:lang="en">Rincewind</rdfs:label>
        <obo:OBI_0000846 rdf:resource="&CompetencyTest;OMIABIS_0000035"/>
        <obo:OBI_0000846 rdf:resource="&CompetencyTest;OMIABIS_0000077"/>
    </owl:NamedIndividual>
    


    <!-- http://code.google.com/p/omiabis-dev/source/browse/branches/CompetencyTest.owl/OMIABIS_0000091 -->

    <owl:NamedIndividual rdf:about="&CompetencyTest;OMIABIS_0000091">
        <rdf:type rdf:resource="&obo;IAO_0000429"/>
        <rdfs:label xml:lang="en">Rincewind&#39;s email</rdfs:label>
        <omiabis:OMIABIS_0000042 rdf:resource="&CompetencyTest;OMIABIS_0000090"/>
    </owl:NamedIndividual>
    


    <!-- http://code.google.com/p/omiabis-dev/source/browse/branches/CompetencyTest.owl/OMIABIS_0000092 -->

    <owl:NamedIndividual rdf:about="&CompetencyTest;OMIABIS_0000092">
        <rdf:type rdf:resource="&obo;OBI_0000922"/>
        <rdf:type rdf:resource="&obo;OBI_0100016"/>
        <rdfs:label xml:lang="en">specimen6</rdfs:label>
    </owl:NamedIndividual>
    


    <!-- http://code.google.com/p/omiabis-dev/source/browse/branches/CompetencyTest.owl/OMIABIS_0000095 -->

    <owl:NamedIndividual rdf:about="&CompetencyTest;OMIABIS_0000095">
        <rdf:type rdf:resource="&obo;omiabis.owl/OMIABIS_0000017"/>
        <rdfs:label xml:lang="en">Department of Inadvisibly Applied Magic</rdfs:label>
        <obo:OBI_0001688 rdf:resource="&CompetencyTest;OMIABIS_0000085"/>
    </owl:NamedIndividual>
    


    <!-- http://code.google.com/p/omiabis-dev/source/browse/branches/CompetencyTest.owl/OMIABIS_0000096 -->

    <owl:NamedIndividual rdf:about="&CompetencyTest;OMIABIS_0000096">
        <rdf:type rdf:resource="&obo;omiabis.owl/OMIABIS_0000017"/>
        <rdfs:label xml:lang="en">Department of Post Mortem Communication</rdfs:label>
        <obo:OBI_0001688 rdf:resource="&CompetencyTest;OMIABIS_0000098"/>
    </owl:NamedIndividual>
    


    <!-- http://code.google.com/p/omiabis-dev/source/browse/branches/CompetencyTest.owl/OMIABIS_0000097 -->

    <owl:NamedIndividual rdf:about="&CompetencyTest;OMIABIS_0000097">
        <rdf:type rdf:resource="&obo;omiabis.owl/OMIABIS_0000017"/>
        <rdfs:label xml:lang="en">Department of Pentacles</rdfs:label>
        <obo:OBI_0001688 rdf:resource="&CompetencyTest;OMIABIS_0000084"/>
    </owl:NamedIndividual>
    


    <!-- http://code.google.com/p/omiabis-dev/source/browse/branches/CompetencyTest.owl/OMIABIS_0000098 -->

    <owl:NamedIndividual rdf:about="&CompetencyTest;OMIABIS_0000098">
        <rdf:type rdf:resource="&obo;NCBITaxon_9606"/>
        <rdfs:label xml:lang="en">Dr. Hicks</rdfs:label>
    </owl:NamedIndividual>
</rdf:RDF>


<!-- Generated by the OWL API (version 3.2.3.1824) http://owlapi.sourceforge.net -->
